# Supplementary material for: High-resolution multimodal photoacoustic microscopy and optical coherence tomography image-guided laser induced branch retinal vein occlusion in living rabbits
Source: Sci Rep. 2019 Jul 22;9:10560. doi: 10.1038/s41598-019-47062-2 (PMC6646378; doi:10.1038/s41598-019-47062-2)
Supplement: Supplementary file 4 — Dataset [file 41598_2019_47062_MOESM4_ESM.xlsx]

## Sheet: PA Amplitudes_Day 28
Photoacoustic Signal
Photoacoustic Image Contrast Between Myelinated nerve fibers (background) and Retinal and choroidal vessels
Pre-Injection
	PA	SD			Pre
Treated Retinal Vessels	0.1118	0.0062			Treated	Untreated	RVN	Mye Nerver Fiber
Untreated Retinal Vessels	0.1387	0.0029			0.117647	0.141176	0.145098	0.0196078
Myelinated nerve fibers (MNF)	0.0196	0.005			0.115686	0.141176	0.143137	0.0296078
RNV	0.0304	0.002			0.109804	0.137255	0.143137	0.0196078
					0.103922	0.135294	0.141176	0.0196078
				P-Value	8.67829e-05	1.25043e-05	2.24629e-05
Contrast	Mean	SD
Treated/Untreated	0.2727	0.0628
Treated/MNF	4.5	1.1909
Untreated/MNF	6	1.5281
RNV/MNF	0.5	0.2969

## Sheet: PA Amplitudes_Day 4
Photoacoustic Signal
Photoacoustic Image Contrast Between Myelinated nerve fibers (background) and Retinal and choroidal vessels
Pre-Injection
	PA	SD			Pre
Treated Retinal Vessels	0.3775	0.0127			Treated	Untreated	Capillaries	Hemorrhage	Mye Nerver Fiber
Untreated Retinal Vessels	0.591667	0.0391298			0.392157	0.647059	0.254902	0.686275	0.186275
Myelinated nerve fibers (MNF)	0.1789	0.0098			0.382353	0.558824	0.215686	0.588235	0.176471
Capillaries	0.2255	0.0196			0.372549	0.590196	0.215686	0.539216	0.176471
Hemorrhage	0.5858	0.0718			0.362745	0.570588	0.215686	0.529412	0.176471
				P-Value	2.9077e-05	0.00016056	0.00795988	0.00121288
Contrast	Mean	SD
Treated/Untreated	0.5526	0.1095
Treated/Hemorrhage
Treated/Capillaries
Treated/MNF	1.1111	0.0999
Untreated/Hemorrhage
Untreated/Capillaries
Untreated/MNF	2.2778	0.2617
Capillaries/MNF
Hemorrhage/MNF

## Sheet: Vessels Diameter
Diameters
	1	2	3		Mean	SD		Vein Treated
Treated Retinal Vessels	75	90	105	97.5	91.875	12.8087			282	292	7.5	75
Untreated Retinal Vessels	120	112.5	127.5	127.5	121.875	7.1807			281	293	7.5	90
									279	293	7.5	105
									280	293	7.5	97.5
								Vein
									255	272	7.5	127.5
									257	272	7.5	112.5
									256	272	7.5	120
									254	271	7.5	127.5
								P-Value	0.0342002

## Sheet: PA Amplitudes_RNV
Photoacoustic Amplitudes: RNV
Photoacoustic Image Contrast Between Myelinated nerve fibers (background) and Retinal and choroidal vessels
Pre-Injection
	PA	SD			Pre
Myelinated nerve fibers (MNF)	0.019	0.001				CVs	RVN	Mye Nerver Fiber
RNV	0.1442	0.0067				0.0470588	0.152941	0.0196078
CVs	0.0448	0.0018				0.045098	0.145882	0.0196078
						0.0443922	0.139216	0.0176078
Contrast	Mean	SD				0.0427451	0.138824	0.0186078
RNV/MNF	6	0.4637		P-Value	#DIV/0!	4.94471e-05	2.8898e-05
CVs/MNF	1	0.1225
RNV/CVs	2.5	0.2208
								0.0188578
								0.000957427
				xi	yi	xf	yf
			CVs	99	988	113	1012
			RNV	463	827	510	881
			Myelinated nerve fibers	338	1009	383	1045

## Sheet: Vessel Dimaeters RNV
Vessels Diameters
	CVs	RNV
	0.064	0.026
	0.041	0.031
	0.05	0.036
	0.073	0.027
	0.063	0.026
	0.063	0.033
Mean	0.059	0.0298333		59	29.8333		1.97765
SD	0.0114717	0.00416733		11.4717	4.16733
P-Value	0.00410472

## Sheet: Body Weight
Body Weight										Body Weight Increasing
Day	0	1	2	3	4	5	6	7		Day	0	1	2	3	4	5	6	7		Day	Control		RVO
Control																					Mean	SD	Mean	SD
	1.96	1.96	1.96	1.98	2	2.01	2.03	2.05			0	0	0	0.02	0.04	0.05	0.07	0.09		1	0.0133333	0.0152753	-0.04	0.01
	2.01	2.02	2.05	2.06	2.07	2.09	2.1	2.1			0	0.01	0.04	0.05	0.06	0.08	0.09	0.09		2	0.0366667	0.0550757	-0.02	0.01
	2.31	2.34	2.32	2.32	2.34	2.35	2.35	2.35			0	0.03	0.01	0.01	0.03	0.04	0.04	0.04		3	0.05	0.07	-0.00444444	0.026943
																				4	0.0866667	0.0896289	0.0177778	0.0302459
Mean	2.09333	2.10667	2.11	2.12	2.13667	2.15	2.16	2.16667			0	0.0133333	0.0166667	0.0266667	0.0433333	0.0566667	0.0666667	0.0733333		5	0.0966667	0.0896289	0.0444444	0.0359526
SD	0.189297	0.204287	0.18735	0.177764	0.179536	0.177764	0.168226	0.160728			0	0.0152753	0.0208167	0.0208167	0.0152753	0.0208167	0.0251661	0.0288675		6	0.12	0.0953939	0.102222	0.0693889
																				7	0.143333	0.10504	0.164444	0.109053
RVO
1810341	3.12	3.1	3.14	3.14	3.14	3.14	3.14	3.14			0	-0.02	0.02	0.02	0.02	0.02	0.02	0.02
1810202	1.83	1.8	1.82	1.85	1.87	1.89	1.89	1.9			0	-0.03	-0.01	0.02	0.04	0.06	0.06	0.07
1810715	2.34	2.3	2.31	2.34	2.35	2.34	2.35	2.35			0	-0.04	-0.03	0	0.01	0	0.01	0.01
Mean	2.43	2.4	2.42333	2.44333	2.45333	2.45667	2.46	2.46333			0	-0.03	-0.00666667	0.0133333	0.0233333	0.0266667	0.03	0.0333333
SD	0.649692	0.655744	0.667258	0.651178	0.641275	0.633114	0.632218	0.627721			0	0.01	0.0251661	0.011547	0.0152753	0.0305505	0.0264575	0.0321455

## Sheet: Vessel Diameter_PAM_OCT_Fundus
Vessels Diameter
	OCT
	Pre		Post Day 4		Post Day 28		Post Day 0
	Vein	Artery	Vein	Artery	Vein	Artery	Vein	Artery
676	114.83	63.208	100.943	59.167	86.363	53.257	99.957	86.42
678	115.815	81.566	96.9	47.332	90.588	48.019	100	92.995
679	123.679	79.012	92.313	51.491	95.122	44.303	107.409	64.818
680	119.607	71.235	96.043	50.733	88.107	46.976	102.516	92.626
Mean	118.483	73.7553	96.5498	52.1808	90.045	48.1388	102.471	84.2148
SD	4.03007	8.29131	3.54166	4.99633	3.80279	3.75392	3.50295	13.2783
P_Value	0.00969296	0.0447737	0.000200259	0.0207708	0.167065	0.101302
	PAM
	Pre		Post Day 4		Post Day 28
	Vein	Artery	Vein	Artery	Vein	Artery
1	119.12	76.87	94.652	51.936	94.842	52.892
2	116.32	79.12	96.626	52.996	86.441	48.492
3	121.14	67.52	91.555	48.861	95.274	42.155
4	120.5	65.48	92.184	51.703	87.233	46.527
Mean	119.27	72.2475	93.7543	51.374	90.9475	47.5165
SD	2.13969	6.75147	2.3349	1.76731	4.76066	4.45617
P_Value	0.00142263	0.00540177	0.000792763	0.00194953	0.423409	0.103955
	Fundus
	Pre		Post Day 4		Post Day 28
	Vein	Artery	Vein	Artery	Vein	Artery
1	129.32	78.12	103.6	58.14	97.2	73.2
2	118.8	77.6	102.57	57.54	98.94	57.9
3	124.28	69.7	99.57	66.24	88.4	69.6
4	114.25	89.7	95.23	69.32	87.57	59.6
Mean	121.662	78.78	100.243	62.81	93.0275	65.075
SD	6.54797	8.23652	3.75355	5.8801	5.87553	7.48215
P_Value	0.0025328	0.0313835	0.00376245	0.14017	0.0191669	0.687067

## Sheet: Histology
Retinal Thickness
	RVO	Untreated
1	18.807	85.34	32.808	76.495	127.628
2	25.337	83.037	27.957	68.398	124.769
3	15.953	81.996	29.066	70.02	126.567
4	20.379	88.421	31.623	75.385	119.85
Mean	20.119	84.6985	30.3635	72.5745	124.703
SD	3.93158	2.84796	2.2388	3.96812	3.44413
P_Value	0.000103394

## Sheet: Vessel Density
Vessel Density
	35	49	90
1	0.4434	0.4301	0.4148
2	0.449	0.3406	0.431
3	0.43	0.3993	0.3621
4	0.325	0.3885	0.3756
Mean	0.41185	0.389625	0.395875	41.185	38.9625	39.5875
SD	0.0584462	0.0371329	0.0323715	5.84462	3.71329	3.23715
P_Value	0.573315	0.563129	0.840916
